# Supplementary material for: Minimally Invasive Surgery Versus Medical Management for Spontaneous Supratentorial Intracerebral Hemorrhage: An Updated Systematic Review and Meta-Analysis of Randomized and Propensity Score–Matched Studies
Source: Medicina (Kaunas). 2025 Dec 16;61(12):2216. doi: 10.3390/medicina61122216 (PMC12735331; doi:10.3390/medicina61122216)
Supplement: Supplementary file 1 [file medicina-61-02216-s001.zip]

Archive with 1 entries (1 files):
- medicina-4009481-supplementary.pdf
